# Supplementary material for: Withdrawal Note: Microbiota dysbiosis influences immune system and muscle pathophysiology of dystrophin-deficient mice
Source: EMBO Mol Med. 2026 Jun 3;18(7):3009–10. doi: 10.1038/s44321-026-00446-0 (PMC13365409; doi:10.1038/s44321-026-00446-0)
Supplement: Supplementary file 1 — Source data Fig. 6E [file 44321_2026_446_MOESM1_ESM.xlsx]

## Sheet: Fig 6E
3m C57Bl									3m mdx									3m mdx+ABX								3m GFmdx
