# Supplementary material for: Withdrawal Note: Microbiota dysbiosis influences immune system and muscle pathophysiology of dystrophin-deficient mice
Source: EMBO Mol Med. 2026 Jun 3;18(7):3009–10. doi: 10.1038/s44321-026-00446-0 (PMC13365409; doi:10.1038/s44321-026-00446-0)
Supplement: Supplementary file 2 — Source data Fig. EV2 [file 44321_2026_446_MOESM2_ESM.xlsx]

## Sheet: EV Figure 2
EV Figure 2A		TNF-α/vinc					IL-6/vinc						RELb/vinc							MMP9/vinc
		3m C57Bl	3m mdx	3m mdx + ABX	3m GFmdx		3m C57Bl	3m mdx	3m mdx + ABX	3m GFmdx			3m C57Bl	3m mdx	3m mdx + ABX	3m GFmdx				3m C57Bl	3m mdx	3m mdx + ABX	3m GFmdx
		0.0741554	0.719748	0.73362	0.366556		0.474143	1.8482	0.120242	0.249993			0.57994	0.959347	1.16394	0.252884				0.365943	1.39094	1.20816	0.538932
		0.242002	0.754481	0.370789	1.0822		0.587752	1.3868	0.164859	0.103498			0.615558	1.28307	0.535186	0.421119				0.387582	1.20569	1.12652	0.921325
		0.115215	0.305146	0.574344	0.397427		0.52832	1.31477	0.274386	0.0755566			0.325803	1.06949	0.512136	0.44338				0.165939	0.755936	1.57143	0.861582
					0.450557					0.30807						0.337753							0.909168
					0.46647					0.317805						0.274294							1.23214
		NF-kB/vinc					OPN/vinc						TLR4/vinc
		3m C57Bl	3m mdx	3m mdx + ABX	3m GFmdx		3m C57Bl	3m mdx	3m mdx + ABX	3m GFmdx			3m C57Bl	3m mdx	3m mdx + ABX	3m GFmdx
		1.2957	2.14716	0.959087	1.18932		0.33407	0.689665	0.753696	0.301454			2.20482	1.28132	1.88409	1.42996
		1.10782	2.13183	0.439189	1.43109		0.368594	0.67804	0.567561	0.795631			2.23386	1.35354	1.54176	1.7256
		0.742744	1.74006	0.87378	0.849806		0.0883764	0.489975	0.955051	0.500304			1.65994	1.03085	1.19278	1.68975
					0.898659					0.601914						1.81367
					1.11649					1.01771						1.89854
EV Figure 2B		IRS1/vinc					IGF-1/vinc						IGF2/vinc							IGF2R/vinc							IGF1Rb/vinc
		3m C57Bl	3m mdx	3m mdx + ABX	3m GFmdx		3m C57Bl	3m mdx	3m mdx + ABX	3m GFmdx			3m C57Bl	3m mdx	3m mdx + ABX	3m GFmdx				3m C57Bl	3m mdx	3m mdx + ABX	3m GFmdx				3m C57Bl	3m mdx	3m mdx + ABX	3m GFmdx
		0.297613	1.47824	1.55892	0.560004		0.950725	1.2246	2.4181	3.04325			0.524091	1.90129	1.80817	0.927994				1.31495	1.44191	1.07103	2.00194				0.603824	1.41731	0.68048	1.34768
		0.536906	1.13791	2.63935	1.13262		2.32561	1.86064	4.88964	2.29131			1.05115	1.61562	2.26451	0.947636				0.896504	1.72103	1.63962	2.10202				1.03609	0.646879	0.772207	0.937235
		0.182782	1.08908	2.28119	1.13301		1.46893	2.23967	2.32377	2.28935			1.43003	2.85123	1.38553	1.24442				1.13588	1.41947	1.41171	1.80633				1.44582	0.457578	2.17321	2.66129
					1.13411					1.88302						0.583097							1.93053							2.77706
					1.56973					1.14493						1.3828							1.48551							2.18486
EV Figure 2C		GHR/vinc					GHSR/vinc
		3m C57Bl	3m mdx	3m mdx + ABX	3m GFmdx		3m C57Bl	3m mdx	3m mdx + ABX	3m GFmdx
		1.04324	0.593976	0.659726	0.185351		0.966287	0.58262	0.813286	0.698691
		1.06012	0.690933	0.649129	0.199505		1.5489	0.745963	0.908186	0.830363
		0.923691	0.61802	0.303709	0.114688		0.61454	0.80544	0.723433	0.707614
					0.202122					0.76575
					0.225856					0.967087
EV Figure 2D		ldh					pdh						pdk4							glut4
		3m C57Bl	3m mdx	3m mdx + ABX	3m GFmdx		3m C57Bl	3m mdx	3m mdx + ABX	3m GFmdx			3m C57Bl	3m mdx	3m mdx + ABX	3m GFmdx				3m C57Bl	3m mdx	3m mdx + ABX	3m GFmdx
		0.046142	0.507601	0.100684	0.186963		0.01587	0.0394958	0.00292455	0.0053696			0.000896	0.0012365	0.0419789	6.928e-05				0.0004789	0.0008251	0.00129756	0.0002279
		0.0069416	0.268766	0.0450949	0.175011		0.03657	0.0338267	0.00143023	0.0064091			0.001428	0.00215862	0.0187354	0.0001257				6.987e-05	0.0007082	0.000332094	0.0002213
		0.0069184	0.2257	0.0245093	0.0935971		0.041588	0.027968	0.0018178	0.0341119			0.002144	0.00258274	0.0181241	0.0001296				0.0001472	2.44835e-05	0.0037679	0.0028109
		0.0087612	0.17382	0.0305927	0.0693841		0.02588	0.0470041	0.0161441	0.0030051			0.000958	0.000756585	0.0361828	0.0008007				0.0002005	0.000170524	0.0003849	0.0022275
		0.0519324	0.0887397	0.0264409	0.0382972		0.009874	0.0160894	0.00633052	0.0109401			0.0009657	0.00131489	0.010017	0.0002526				0.0009987	0.0030194	0.0006757	0.0001022
		0.0075023	0.0704397	0.0274737	0.0339049		0.008415	0.0389094	0.0116217	0.0292372			0.001025	0.000888244	0.0270019	1.648e-05				0.0002587	0.0004794	0.0007667	7.218e-05
		0.0730548	0.0227423	0.141903	0.0608621		0.02258	0.0197394	0.00214751	0.0359157			0.0008523	0.000677672	0.0222607	0.0001221				0.0009658	0.0004725	0.000106938	0.0013436
		0.0036808	0.0091163	0.0423665	0.0283425		0.02963	0.00945346	0.00261393	0.0138928			0.000995	0.000814538	0.007262	0.0001097				4.145e-05	0.0001617	8.08312e-05	0.0013506
					0.0044259					0.0072449						0.0004469							0.0001857
					0.0037574					0.0057272						0.0002655							0.0001998
EV Figure 2E		HDAC1/vinc					HDAC2/vinc						AKT1-2-3/vinc							p38/totp38							pERK/totERK
		3m C57Bl	3m mdx	3m mdx + ABX	3m GFmdx		3m C57Bl	3m mdx	3m mdx + ABX	3m GFmdx			3m C57Bl	3m mdx	3m mdx + ABX	3m GFmdx				3m C57Bl	3m mdx	3m mdx + ABX	3m GFmdx				3m C57Bl	3m mdx	3m mdx + ABX	3m GFmdx
		1.38022	1.14153	1.0917	0.472826		0.40254	0.475315	0.590235	1.14852			0.246217	0.926827	0.89209	0.507786				0.341426	1.61544	0.413003	2.72611				0.649029	0.729142	0.927504	0.391243
		1.16577	1.2122	1.16334	0.270243		0.456091	0.706556	0.571682	0.949197			0.205803	0.852483	0.859442	0.700411				1.68621	0.640056	0.345189	1.04885				0.672416	0.768748	0.746907	0.786565
		1.22395	1.04906	1.19523	0.303103		1.17602	0.770256	0.726724	0.784883			0.198825	0.863241	1.23288	0.662919				1.50335	1.19595	1.252	1.25118				0.555568	0.582358	0.955953	0.778867
					0.217979					0.501821						0.586873							0.625177							0.446789
					0.317742					0.571316						0.409928							1.19197							0.687713
		PGC-1α/vinc					pSMAD2/SMAD3						AMPK1α/vinc							PPARγ/vinc
		3m C57Bl	3m mdx	3m mdx + ABX	3m GFmdx		3m C57Bl	3m mdx	3m mdx + ABX	3m GFmdx			3m C57Bl	3m mdx	3m mdx + ABX	3m GFmdx				3m C57Bl	3m mdx	3m mdx + ABX	3m GFmdx
		0.402348	1.32874	1.01434	0.960395		0.96886	1.18707	0.99062	0.295434			0.705408	0.532943	0.1597	0.325302				0.13178	0.424719	0.438197	1.15715
		0.485967	1.11593	1.08897	0.87155		0.706983	1.10703	0.635162	0.601533			0.585781	0.559815	0.127968	0.388543				0.151053	0.586173	0.957675	0.625412
		0.65195	1.19488	1.11646	0.854251		0.637145	1.4357	0.517623	0.489778			1.15634	0.491843	0.176962	0.394035				0.300194	0.624825	1.29773	0.773427
					0.645386					0.253936						0.21485							0.869891
					0.552626					0.151936						0.195814							0.525238
EV Figure 2F		TOMM20/vinc					DRP1/vinc						COXIV/vinc
		3m C57Bl	3m mdx	3m mdx + ABX	3m GFmdx		3m C57Bl	3m mdx	3m mdx + ABX	3m GFmdx			3m C57Bl	3m mdx	3m mdx + ABX	3m GFmdx
		0.436255	1.69602	0.321254	0.396301		0.470705	0.382021	0.601294	0.945507			0.213125	0.4907	1.52504	1.10973
		0.312763	1.80458	0.252377	0.4192		0.483538	0.467066	0.33	0.822182			0.194026	1.79691	0.756043	1.41937
		0.347651	1.64115	0.673214	1.01225		0.989499	0.429163	0.444228	0.33494			0.633846	1.37224	0.885345	1.10306
					1.48493					0.609023						1.0864
					0.791354					0.393355						1.63448
EV Figure 2G		COXVa					COXVIIb						Cytc
		3m C57Bl	3m mdx	3m mdx + ABX	3m GFmdx		3m C57Bl	3m mdx	3m mdx + ABX	3m GFmdx			3m C57Bl	3m mdx	3m mdx + ABX	3m GFmdx
		0.257	0.214193	0.0141515	0.0824029		0.0712	0.174182	0.0489867	0.159753			0.06974	0.0561006	0.0181009	0.0467026
		0.32207	0.250442	0.0130955	0.0768687		0.12742	0.0318657	0.0333914	0.115352			0.00258	0.000404952	0.00615935	0.0344014
		0.0030396	0.004358	0.0101563	0.128743		0.262109	0.0609036	0.0216084	0.126633			0.08952	0.0986518	0.00410665	0.0853641
		0.0326543	0.0327768	0.0480448	0.113501		0.0690521	0.0422145	0.0259021	0.106452			0.044125	0.0326	0.0384572	0.0666736
		0.0399176	0.0526526	0.0139871	0.043993		0.159258	0.0157899	0.0367155	0.0391942			0.06985	0.0311967	0.0264062	0.0241596
		0.0619262	0.0249877	0.0333097	0.0393588		0.0391822	0.0352459	0.0162908	0.0267414			0.0009255	0.000737679	0.00860728	0.0174598
		0.0933389	0.0744945	0.0140344	0.0627206		0.0820689	0.0816695	0.0531368	0.0649566			0.008562	0.0110901	0.00953407	0.0324987
		0.0524588	0.0732619	0.0182946	0.0831935		0.0467326	0.0495947	0.0417237	0.130185			0.0200068	0.0118578	0.00528283	0.0246282
					0.0580905					0.0299352						0.0570918
					0.0363312					0.0583458						0.0154957
EV Figure 2H		TRPC1/vinc					VR1/vinc						SIRT1/vinc
		3m C57Bl	3m mdx	3m mdx + ABX	3m GFmdx		3m C57Bl	3m mdx	3m mdx + ABX	3m GFmdx			3m C57Bl	3m mdx	3m mdx + ABX	3m GFmdx
		0.0429315	0.713367	0.899581	1.03694		0.230293	0.899698	0.711698	0.416648			0.358817	0.502787	0.375118	0.271066
		0.185593	0.698951	0.987492	0.9405		0.375796	0.705148	0.526702	0.973278			0.352709	0.484182	0.581096	0.308269
		0.207897	0.828183	1.01422	0.768258		0.441868	0.576794	0.75944	1.21474			0.237648	0.444848	0.445996	0.388422
					0.388826					0.870532						0.362882
										0.506138						0.379538
EV Figure 2I		pVALB					CASQ-1
		3m C57Bl	3m mdx	3m mdx + ABX	3m GFmdx		3m C57Bl	3m mdx	3m mdx + ABX	3m GFmdx
		0.418639	0.135197	0.714289	0.561171		0.00257	0.00152266	0.001814	5.25e-06
		0.279569	0.39487	0.82624	0.518239		0.00301	0.00140514	0.000701	4.3e-05
		0.506949	0.885144	0.53271	0.812741		0.00298	0.00423715	0.000595	0.00015
		0.859713	1.31645	0.230666	0.731423		0.002699	0.00179277	0.001592	0.000368
		1.12807	0.7458	0.379418	1.06004		0.0041	0.00430652	0.00352	6.16e-05
		1.28601	0.99657	0.146309	0.568827		0.000657	7.70922e-05	0.001197	0.000106
		1.19744	0.84752	0.58792	0.689075		0.000969	0.000595238	0.001403	0.000479
		1.0759	1.00127	0.62478	0.6587		0.00568	0.00141887	0.000589	0.001318
					0.800147					0.000701
					0.78922					0.000367
EV Figure 2J		LC3II/LC3I					P62/vinc						ATG7/vinc							FOXO1/vinc
		3m C57Bl	3m mdx	3m mdx + ABX	3m GFmdx		3m C57Bl	3m mdx	3m mdx + ABX	3m GFmdx			3m C57Bl	3m mdx	3m mdx + ABX	3m GFmdx				3m C57Bl	3m mdx	3m mdx + ABX	3m GFmdx
		1.34845	1.12253	1.23866	1.07893		0.376872	0.671655	0.636204	0.265773			0.71496	1.01948	0.630448	0.687458				0.522255	1.05238	0.382168	0.558098
		1.19081	1.06375	1.22269	0.539789		0.276709	0.580371	0.424892	0.342097			0.860421	0.889262	0.90983	0.645739				0.463358	0.950637	0.326086	0.65115
		1.25027	0.924286	0.770506	0.905455		0.381916	0.897957	0.640884	0.492873			0.830161	1.1562	1.25358	0.848972				0.270204	1.20586	0.76759	0.456991
					0.761275					0.323122						0.680397							0.390929
					0.495967					0.285328						0.59183							0.50397
EV Figure 2K		CHRNa					CHRNd
		3m C57Bl	3m mdx	3m mdx + ABX	3m GFmdx		3m C57Bl	3m mdx	3m mdx + ABX	3m GFmdx
		8.65e-05	0.000912	0.00029	2.35e-05		0.0001007	0.000263367	9.47e-05	3.95e-06
		0.0001069	0.0007	0.000384	0.000416		6.73e-05	0.000128133	3.31e-05	3.61e-05
		8.58e-05	0.000552	8.88e-05	0.000121		9.37e-05	6.90046e-05	0.000193	2.21e-05
		0.0002525	0.000269	0.000386	0.000198		0.0002059	0.00033245	7.07e-05	4.36e-05
		6.1e-05	0.000233	1.22e-05	0.000114		7.67e-05	2.36978e-05	4.21e-05	5.38e-06
		9.87e-05	0.000175	9.26e-06	8.7e-05		7.35e-05	0.00101	5.12e-05	9.71e-06
		0.0001037	0.000126	1.44e-05	0.000109		5.73e-05	0.000590956	0.0006	6.22e-06
		5e-05	0.000257	7.48e-05	0.000205		8.5e-05	0.000605504	5.34e-05	1.13e-05
					5.32e-05					6.52e-06
					0.000118					7.55e-06
			AKT 1-2-3								AMPK-1a												ATG7
			COXIV								DRP1												ERK1-2
			GHR								GHSR												HDAC1
			HDAC2								IGF 2												IGF 1
			IGF1Rb								IGF 2R												IL-6
			IRS 1								LC3B												MMP9
			OPN								P38												P62
			p ERK 1-2								PGC-1a												p P38
											p SMAD2-3												RELb
			PPARγ
			SIRT 1								SMAD3												TLR4
			TNF-α								TOMM20												TRPC-1
			VR-1								VINCULIN A												VINCULIN B
			VINCULIN E								FOXO1												NFkB
			VINCULIN F								VINCULIN J										VINCULIN H
			VINCULIN C
